# Supplementary material for: Effects of ZnMgO Electron Transport Layer on the Performance of InP-Based Inverted Quantum Dot Light-Emitting Diodes
Source: Nanomaterials (Basel). 2021 May 9;11(5):1246. doi: 10.3390/nano11051246 (PMC8151885; doi:10.3390/nano11051246)
Supplement: Supplementary file 1 [file nanomaterials-11-01246-s001.zip]

Archive with 1 entries (1 files):
- nanomaterials-1183610-supplementary.pdf
